# Supplementary material for: Alterations in Th17 Cells and Non-Classical Monocytes as a Signature of Subclinical Coronary Artery Atherosclerosis during ART-Treated HIV-1 Infection
Source: Cells. 2024 Jan 15;13(2):157. doi: 10.3390/cells13020157 (PMC10813976; doi:10.3390/cells13020157)
Supplement: Supplementary file 1 [file cells-13-00157-s001.zip]

Archive with 3 entries (3 files):
- TRWS Suppl Files 2024-01-04/TRWS et al. HIV CVD Suppl Table 1 2024-01-04.pdf
- TRWS Suppl Files 2024-01-04/TRWS et al., HIV CVD Suppl Figures 1-13 Legends 2024-01-04.pdf
- TRWS Suppl Files 2024-01-04/TRWS Supplemental File 1.xlsx
